# Supplementary material for: Aggregation shifts amyloid-β peptides from synaptogenic to synaptotoxic
Source: J Clin Invest. 2025 Sep 30;135(24):e193407. doi: 10.1172/JCI193407 (PMC12700558; doi:10.1172/JCI193407)
Supplement: Supporting data values [file jci-135-193407-s231.xlsx]

## Sheet: 1B
	MTT assay								MTT assay								MTT assay								MTT assay
	Biological replicates (batches) (n=3)								Biological replicates (batches) (n=3)								Biological replicates (batches) (n=3)								Biological replicates (batches) (n=3)
Peptide	Ab40								Ab42								Ab42 arctic mutation								Ab peptides Scramble or Inverted sequences
Concentrations (uM)	0	0.2	0.15	0.1	0.05	0.025	0.005	10% DMSO	0	0.2	0.15	0.1	0.05	0.025	0.005	10% DMSO	0	0.2	0.15	0.1	0.05	0.025	0.005	10% DMSO	0	0.2 Scr Ab40	0.2 Inv seq Ab40	0.2 Scr Ab42	0.2 Inv seq Ab42	10% DMSO
	0.328533	0.280067	0.329467	0.3115	0.346	0.364433	0.411767	0.137	0.322633	0.205467	0.143933	0.186633	0.2865	0.324667	0.307467	0.147833	0.39975	0.10675	0.1858	0.22535	0.32915	0.28195	0.3515	0.0486	0.414618	0.368667	0.405941	0.381141	0.3385	0.06765
	0.3369	0.3207	0.352667	0.2531	0.3672	0.371433	0.352167	0.1169	0.3856	0.198333	0.1379	0.1986	0.288733	0.323967	0.3877	0.144067	0.3492	0.11315	0.19125	0.2407	0.2912	0.2923	0.3222	0.0432	0.4021	0.41655	0.429283	0.382082	0.384398	0.0734974
	0.308	0.273	0.3119	0.317667	0.3043	0.312533	0.334267	0.153833	0.3772	0.1661	0.148167	0.167733	0.3043	0.3309	0.341133	0.1367	0.37865	0.12455	0.1939	0.2277	0.27625	0.3481	0.3709	0.0409	0.42125	0.358674	0.368933	0.395991	0.355406	0.04625
	Values Normalized to Ctrl (data displayed in the Figure 1B)								Values Normalized to Ctrl (data displayed in the Figure 1B)								Values Normalized to Ctrl (data displayed in the Figure 1B)								Values Normalized to Ctrl (data displayed in the Figure 1B)
	0	0.2	0.15	0.1	0.05	0.025	0.005	10% DMSO	0	0.2	0.15	0.1	0.05	0.025	0.005	10% DMSO	0	0.2	0.15	0.1	0.05	0.025	0.005	10% DMSO	0	0.2	0.2	0.2	0.2	10% DMSO
	1.0125	0.863131	1.01538	0.960004	1.06633	1.12314	1.26901	0.422217	0.891718	0.567884	0.397813	0.515831	0.79185	0.897337	0.849799	0.408593	1.06354	0.28401	0.494324	0.599548	0.875709	0.750133	0.935172	0.129301	1.00475	0.893402	0.983728	0.92363	0.820296	0.163938
	1.03828	0.988357	1.08687	0.780023	1.13166	1.14471	1.08533	0.360271	1.06575	0.548168	0.381138	0.548905	0.798022	0.895403	1.07155	0.398182	0.929053	0.301038	0.508824	0.640387	0.774743	0.777669	0.857219	0.114934	0.97442	1.00944	1.04029	0.925911	0.931521	0.178108
	0.949218	0.841352	0.961237	0.979009	0.937815	0.963189	1.03017	0.474095	1.04253	0.459079	0.409514	0.463594	0.841047	0.914566	0.942849	0.377821	1.00741	0.331368	0.515874	0.6058	0.734968	0.926126	0.986786	0.108815	1.02083	0.869184	0.894044	0.959616	0.861266	0.112079

## Sheet: 1D
	NLS-TdTomato								NLS-TdTomato								NLS-TdTomato
	Biological replicates (batches) (n=3)								Biological replicates (batches) (n=3)								Biological replicates (batches) (n=3)
Peptide	Ab40								Ab42								Ab42 arctic mutation
Concentrations (uM)	0	0.2	0.15	0.1	0.05	0.025	0.005		0	0.2	0.15	0.1	0.05	0.025	0.005		0	0.2	0.15	0.1	0.05	0.025	0.005
	0.014	0.011	0.018	0.016	0.014	0.011	0.012		0.01256	0.0716084	0.0795266	0.0144633	0.0350485	0.00767782	0.0326007		0.028	0.462	0.458	0.205	0.024	0.025	0.02
	0.012	0.013	0.014	0.013	0.016	0.012	0.016		0.0197905	0.0704772	0.0792439	0.022534	0.0120043	0.0317398	0.0194372		0.033	0.488	0.405	0.17	0.033	0.031	0.014
	0.01	0.008	0.012	0.02	0.017	0.014	0.011		0.00834114	0.0594578	0.064179	0.0151718	0.0212572	0.0329915	0.0231151		0.031	0.407	0.507	0.181	0.037	0.03	0.026
	Values Normalized to Ctrl (data displayed in the Figure 1D)								Values Normalized to Ctrl (data displayed in the Figure 1D)								Values Normalized to Ctrl (data displayed in the Figure 1D)
	1.16667	0.916667	1.5	1.33333	1.16667	0.916667	1		0.925989	5.27935	5.86312	1.06631	2.58396	0.56605	2.4035		0.913043	15.0652	14.9348	6.68478	0.782609	0.815217	0.652174
	1	1.08333	1.16667	1.08333	1.33333	1	1.33333		1.45906	5.19595	5.84228	1.66132	0.885023	2.34002	1.43301		1.07609	15.913	13.2065	5.54348	1.07609	1.01087	0.456522
	0.833333	0.666667	1	1.66667	1.41667	1.16667	0.916667		0.614953	4.38355	4.73162	1.11855	1.56719	2.43231	1.70417		1.01087	13.2717	16.5326	5.90217	1.20652	0.978261	0.847826

## Sheet: 1E
		Neuronal cell density							Neuronal cell density							Neuronal cell density
		Biological replicates (batches) (n=3)							Biological replicates (batches) (n=3)							Biological replicates (batches) (n=3)
	Peptide	Ab40							Ab42							Ab42 arctic mutation
	Concentrations (uM)	0	0.2	0.15	0.1	0.05	0.025	0.005	0	0.2	0.15	0.1	0.05	0.025	0.005	0	0.2	0.15	0.1	0.05	0.025	0.005
		119.5	110.9	100.6	121.3	114.4	119.5	113.1	122.8	108.9	103	115.5	125.1	113.5	126.3	125	98.8	109.8	110.7	118	121.9	116.2
		120.5	101.8	107.7	129	122.5	122.6	127.2	119.7	101.9	111	124	123.1	123.8	119.9	125	102.1	103.2	106.4	121	126.6	115.3
		127.5	105.3	109.4	130.7	117.7	115.2	114.6	123.4	102.4	99.5	114.5	125.9	127.9	123.1	116.8	97.1	97.7	124	130.8	116.1	118
		Values Normalized to Ctrl (data displayed in the Figure 1E)							Values Normalized to Ctrl (data displayed in the Figure 1E)							Values Normalized to Ctrl (data displayed in the Figure 1E)
		0.97551	0.955306	0.821224	0.990204	0.933878	0.97551	0.923265	1.00683	0.892867	0.844493	0.94698	1.02569	0.930582	1.03553	1.02236	0.80807	0.898037	0.905398	0.965104	0.997001	0.950382
		0.983673	0.83102	0.879184	1.05306	1	1.00082	1.03837	0.981416	0.835474	0.910085	1.01667	1.00929	1.01503	0.983055	1.02236	0.83506	0.844057	0.870229	0.98964	1.03544	0.943021
		1.04082	0.859592	0.893061	1.06694	0.960816	0.900408	0.93551	1.01175	0.839574	0.815797	0.938781	1.03225	1.04865	1.00929	0.955289	0.794166	0.799073	1.01418	1.06979	0.949564	0.965104

## Sheet: 2B
			Ab aggregates
			Density of 6E10-positive structures (Biological replicates n=3)
			Ab40			Ab42			Ab42 arctic mutation
		0.2uM	8.2708e-05	0.00075908	0.00021452	0.0319919	0.0198603	0.0162972	0.0361461	0.0464115	0.0623305
		0.1uM	0	3.7458e-05	5.9227e-05	0.00940266	0.00889036	0.0103713	0.00928883	0.0133552	0.0161287
		0.025uM	0	0	0	6.4054e-05	0.00019274	0.00015724	0.00565703	0.00479712	0.00460585
		Ctrl	0	0	0	0	0	0	0	0	0

## Sheet: 2C
		Ab aggregates
		Size of 6E10-positive structures (Biological replicates n=3)
		Ab40			Ab42			Ab42 arctic mutation
	0.2uM	0.00228571	0.00442857	0.00314286	0.0422857	0.0235714	0.0143333	0.0561429	0.0471429	0.0401429
	0.1uM	3.8571e-05	0.00012571	1.5714e-05	0.02	0.013	0.0305714	0.0204286	0.034	0.0407143
	0.025uM	0	0	0	0.00042857	0.00057143	0.00042857	0.00414286	0.00642857	0.00451429
	Ctrl	0	0	0	0	0	0	0	0	0

## Sheet: 3B
		Dendritic branch numbers								Dendritic branch length								Soma size
		Biological replicates (batches) (n=3)								Biological replicates (batches) (n=3)								Biological replicates (batches) (n=3)
	Peptide	Ab42								Ab42								Ab42
	Concentrations (uM)	0	0.2	0.15	0.1	0.05	0.025	0.005		0	0.2	0.15	0.1	0.05	0.025	0.005		0	0.2	0.15	0.1	0.05	0.025	0.005
		110.859	82.3281	85.0781	74.7656	81.6406	86.1587	78.8816		95.8423	109.993	88.7896	108.631	100.655	104.41	101.348		125.731	121.329	126.915	124.975	127.82	124.721	124.932
		91.1842	82.6053	79.4112	83.5217	85.3947	75.2632	85.3947		75.9193	83.8743	83.6212	118.341	105.812	103.98	86.453		128.87	118.609	125.208	128.704	124.492	125.233	131.13
		82.7608	74.6196	93.956	101.316	84.1176	78.9362	74.3187		87.3155	93.1666	83.7476	84.1855	75.8427	78.3476	82.9729		127.21	122.729	128.152	128.387	126.928	119.773	128.429
		Values Normalized to Ctrl (data displayed in the Figure 3B)								Values Normalized to Ctrl (data displayed in the Figure 3B)								Values Normalized to Ctrl (data displayed in the Figure 3B)
		1.16774	0.867207	0.896174	0.787547	0.859965	0.907557	0.830903		1.10981	1.27368	1.02815	1.2579	1.16554	1.20902	1.17356		0.987903	0.953312	0.997207	0.98196	1.00432	0.979968	0.981628
		0.871765	0.786009	0.815414	0.879779	0.886057	0.831478	0.782839		0.879112	0.971228	0.968298	1.37033	1.22526	1.20405	1.00109		0.999527	0.964313	1.00693	1.00877	0.997308	0.941092	1.0091
		0.960493	0.870126	0.948237	1.06721	0.914755	0.792788	0.899509		1.01108	1.07883	0.969761	0.974832	0.878225	0.907231	0.96079		1.01257	0.93194	0.983793	1.01126	0.978171	0.983989	1.03033

## Sheet: 3D
			Endosomes numbers								Endosomes size
			Biological replicates (batches) (n=4)								Biological replicates (batches) (n=4)
		Peptide	Ab42								Ab42
		Concentrations (uM)	0	0.2	0.15	0.1	0.05	0.025	0.005		0	0.2	0.15	0.1	0.05	0.025	0.005
			112.513	88.8137	100.983	128.909	102.431	101.554	105.303		98.0051	106.282	94.7585	107.793	99.171	79.6666	81.9175
			126.827	100.019	87.7448	94.55	105.821	90.6043	108.782		101.973	108.435	108.545	108.58	103.357	96.9784	87.1077
			108.645	88.2233	108.645	107.36	101.459	80.5817	90.5999		97.7046	88.3093	97.7046	99.5713	91.1097	82.9847	77.0503
			86.4227	72.648	90.1168	110.945	107.894	99.061	108.349		103.951	113.127	111.51	118.164	117.226	110.177	118.972
			Values Normalized to Ctrl (data displayed in the Figure 3B)								Values Normalized to Ctrl (data displayed in the Figure 3B)
			1.03601	0.81779	0.929843	1.18698	0.943173	0.935101	0.969626		0.976065	1.0585	0.943732	1.07355	0.987676	0.793426	0.815844
			1.16782	0.920966	0.807947	0.870609	0.97439	0.834278	1.00165		1.01558	1.07994	1.08103	1.08138	1.02937	0.96584	0.867535
			1.00039	0.812354	1.00039	0.988567	0.934229	0.74199	0.834237		0.973073	0.879502	0.973073	0.991664	0.907392	0.826472	0.76737
			0.795774	0.602044	0.829789	1.02157	0.993479	0.912146	0.997666		1.03528	1.12666	1.11057	1.17683	1.16749	1.09729	1.18489

## Sheet: 4B
			Puncta density							Puncta density							Puncta density
			Biological replicates (batches) (n=3)							Biological replicates (n=4)							Biological replicates (n=3)
		Peptide	Ab40							Ab42							Ab42 arctic mutation
		Concentrations (uM)	0	0.2	0.15	0.1	0.05	0.025	0.005	0	0.2	0.15	0.1	0.05	0.025	0.005	0	0.2	0.15	0.1	0.05	0.025	0.005
			0.217588	0.360837	0.371367	0.292487	0.30003	0.264263	0.181329	0.128056	0.0788302	0.106278	0.123894	0.189785	0.245809	0.138827	0.248163	0.0799349	0.143777	0.179598	0.223038	0.226592	0.214547
			0.153461	0.324481	0.399539	0.292906	0.273992	0.295974	0.175014	0.15978	0.0901407	0.114151	0.107673	0.152452	0.229695	0.214543	0.196575	0.146958	0.166329	0.187016	0.247502	0.272771	0.223581
			0.183733	0.309006	0.338505	0.371832	0.288588	0.319151	0.191428	0.199395	0.0988736	0.111003	0.168587	0.161883	0.248945	0.183656	0.247524	0.140631	0.126906	0.169844	0.150789	0.190443	0.226437
			Values Normalized to Ctrl (data displayed in the Figure 4B)							0.214259	0.104166	0.110577	0.17356	0.168622	0.231754	0.177135	Values Normalized to Ctrl (data displayed in the Figure 4B)
			1.17661	1.95124	2.00818	1.58164	1.62242	1.42901	0.980544	Values Normalized to Ctrl (data displayed in the Figure 4B)							1.07545	0.346407	0.596418	0.778309	0.966562	0.981963	0.929763
			0.829844	1.75464	2.16052	1.5839	1.48162	1.60049	0.946394	0.730193	0.449501	0.606014	0.706459	1.08218	1.40164	0.791611	0.851881	0.436862	0.720808	0.810454	1.07258	1.18208	0.969605
			0.993541	1.67096	1.83048	2.0107	1.56055	1.72582	1.03515	0.91109	0.513996	0.650906	0.613969	0.869306	1.30975	1.22336	1.07267	0.609442	0.549963	0.73604	0.65346	0.825309	1.01898
										1.13698	0.563792	0.632955	0.961305	0.923078	1.41952	1.04723
										1.22174	0.593969	0.630527	0.989667	0.961506	1.32149	1.01005

## Sheet: 4C
			Size Synapsin puncta							Size Synapsin puncta							Size Synapsin puncta
			Biological replicates (n=3)							Biological replicates (n=4)							Biological replicates (n=3)
		Peptide	Ab40							Ab42							Ab42 arctic mutation
		Concentrations (uM)	0	0.2	0.15	0.1	0.05	0.025	0.005	0	0.2	0.15	0.1	0.05	0.025	0.005	0	0.2	0.15	0.1	0.05	0.025	0.005
			0.641777	0.439697	0.512643	0.420128	0.672075	0.682357	0.779368	0.765543	0.244305	0.556391	0.474295	0.657837	0.822517	0.817227	0.641777	0.439697	0.512643	0.420128	0.672075	0.682357	0.779368
			0.574657	0.316041	0.431777	0.541353	0.664456	0.677756	0.55613	0.716304	0.344847	0.36924	0.314834	0.576878	0.827616	0.71059	0.574657	0.316041	0.431777	0.541353	0.664456	0.677756	0.55613
			0.582624	0.418769	0.44034	0.533196	0.700747	0.678974	0.579467	0.723427	0.283752	0.285368	0.307966	0.725019	1.02016	0.753076	0.582624	0.418769	0.44034	0.533196	0.700747	0.678974	0.579467
			Values Normalized to Ctrl (data displayed in the Figure 4C)							0.677588	0.293345	0.256005	0.443417	0.577524	0.84665	0.663027	Values Normalized to Ctrl (data displayed in the Figure 4C)
			1.07791	1.13045	1.19995	1.15487	0.632012	1.16109	1.08406	Values Normalized to Ctrl (data displayed in the Figure 4C)							1.07019	0.433212	0.654851	0.70058	1.12071	1.13786	1.29963
			1.03035	0.988338	1.18209	1.20905	1.18177	1.00503	1.17983	1.0622	0.338975	0.771998	0.658089	0.912756	1.14125	1.13391	0.971549	0.698314	0.734284	0.889125	1.16852	1.13222	0.966283
			0.891742	0.955435	1.07353	1.04441	0.918511	0.657512	0.842758	0.993879	0.478479	0.512324	0.436836	0.800423	1.14832	0.98595	0.958263	0.527011	0.520004	0.902726	1.10801	1.13018	0.927368
										1.00376	0.393709	0.39595	0.427305	1.00597	1.41549	1.0449
										0.94016	0.407019	0.35521	0.615245	0.80132	1.17474	0.919957

## Sheet: 4D
			Size PSD-95 puncta							Size PSD-95 puncta							Size PSD-95 puncta
			Biological replicates (n=3)							Biological replicates (n=4)							Biological replicates (n=3)
		Peptide	Ab40							Ab42							Ab42 arctic mutation
		Concentrations (uM)	0	0.2	0.15	0.1	0.05	0.025	0.005	0	0.2	0.15	0.1	0.05	0.025	0.005	0	0.2	0.15	0.1	0.05	0.025	0.005
			0.236822	0.168439	0.186112	0.212202	0.168947	0.254008	0.225139	0.202861	0.234351	0.244447	0.239732	0.206205	0.272281	0.288049	0.14234	0.148896	0.150485	0.186414	0.180906	0.189699	0.149569
			0.223095	0.189968	0.201506	0.24942	0.217019	0.233952	0.198514	0.283806	0.253585	0.241201	0.302081	0.306258	0.306664	0.208332	0.167894	0.166473	0.143407	0.120811	0.151896	0.211315	0.134315
			0.223525	0.197519	0.213807	0.209615	0.238266	0.201372	0.235751	0.264684	0.204641	0.213459	0.219039	0.268222	0.264767	0.288848	0.166485	0.138006	0.143721	0.172808	0.121002	0.14602	0.158093
			Values Normalized to Ctrl (data displayed in the Figure 4D)							0.260049	0.153551	0.180736	0.249844	0.220048	0.263081	0.227866	Values Normalized to Ctrl (data displayed in the Figure 4D)
			1.03954	0.737746	0.815151	0.929421	0.73997	1.11253	0.986083	Values Normalized to Ctrl (data displayed in the Figure 4D)							0.895749	0.937003	0.947007	1.1731	1.13845	1.19378	0.941243
			0.979286	0.832039	0.882573	1.09243	0.950517	1.02469	0.86947	0.802298	0.926841	0.966767	0.948122	0.815525	1.07685	1.13921	1.05656	1.04762	1.04762	0.760263	0.955882	1.32981	0.845244
			0.981173	0.865113	0.936449	0.918088	1.04358	0.881985	1.03256	1.12243	1.00291	0.953932	1.19471	1.21123	1.21283	0.823937	1.04769	0.86847	0.90444	1.08748	0.76147	0.918904	0.994884
										1.0468	0.809337	0.844213	0.866283	1.06079	1.04713	1.14237
										1.02847	0.60728	0.714797	0.988114	0.87027	1.04046	0.901192

[truncated: 47 more sheets: 4F, 4H, 4I, 4J, 4K, 4M, 4N, 5B, 5C, 5D, 5F, 5G, 5H, 5J, 5K, 5L, S1A, S1B, S1D, S1E …]
